# Supplementary material for: Computational method allowing Hydrogen-Deuterium Exchange Mass Spectrometry at single amide Resolution
Source: Sci Rep. 2017 Jun 19;7:3789. doi: 10.1038/s41598-017-03922-3 (PMC5476592; doi:10.1038/s41598-017-03922-3)
Supplement: Supplementary file 2 — Table S1 [file 41598_2017_3922_MOESM2_ESM.xls]

## Sheet: Uptake
Supplemental Table S1
Start (NH4+)	End (COO-)	Nr of Deuterium (Time points in sec)														Calculated HR-HDXMS HDX rates /s	PDB:1CUN residue #
		0.3	1	3	10	30	100	300	1000	3000	10000	30000	100000	250000	340000	-2.2204e-14	7	#NUM!
1	5	1.52186	1.2872	2.7721	3.07501	3.04746	3.11873	3.11017	3.20711	3.08544	2.97625	3.03699	2.98092	3.15201	3.04648	0.0023816	8	6.5061
1	14	1.40418	1.30585	3.03423	3.75581	4.77267	6.37395	7.68143	9.54805	10.0696	9.81753	10.8453	10.6184	10.1325	11.1934	0.00062775	9	6.2163
2	5	1.061	0.881701	1.91128	2.02957	2.04251	2.0037	2.03142	2.00185	2.00739	1.90573	2.02773	1.98521	2.01294	1.9963	0.24689	10	3.08323
2	6	1.66772	1.2117	2.5619	3.03662	3.15604	3.13632	2.99256	3.3418	3.16877	2.86512	3.26364	3.18369	3.2703	3.14013	0.24334	11	2.32815
2	14	0.607829	0.581696	2.7144	3.39036	4.70368	6.18314	7.9456	9.35155	10.162	10.0924	10.8037	10.8304	10.8292	11.0999	0.00020009	12	6.33596
6	10	0.541528	0.498339	0.498339	0.651163	0.853821	1.38538	1.94684	2.70432	2.91362	2.77076	3.00332	2.88704	2.87375	3.13953	0.0061959	13	4.73412
6	11	0.5625	0.560457	0.661714	0.738572	1.01206	1.52539	2.47407	3.55551	3.94144	3.78786	3.96741	3.83507	3.85195	3.80211	0.0039835	14	4.69945
6	13	0.414323	0.256656	0.473418	0.510486	0.636303	1.15726	2.17043	3.76804	4.47712	4.63077	5.47653	5.46921	5.53969	5.62279	1.2502e-05	15	7.95296
6	14	0.484133	0.489791	0.584421	0.651981	1.09312	1.88885	3.45158	4.91153	5.50095	5.82789	6.38696	6.4209	6.58753	6.60325	0.00029163	16	6.09347
6	15	0.466313	0.254353	0.599546	0.308857	1.22937	1.90765	4.03331	6.46177	6.78274	7.33384	7.35201	7.61847	7.98789	8.06056	0.026012	17	3.0498
9	13	0.283682	0.193305	0.446862	0.341423	0.49205	0.627615	1.33305	1.69707	2.07364	2.22929	2.88954	2.81925	2.89456	2.87699	5.0672e-06	18	7.81009
9	14	0.230769	0.125275	0.281319	0.347253	0.615385	1.05275	1.87033	2.43956	2.89231	2.9978	3.58681	3.60879	3.80659	3.78462	0.00011013	19	6.03388
14	21	0.247578	0.239159	0.523256	0.887242	1.30484	1.44415	1.59757	2.16602	3.04437	3.69301	4.44314	4.4888	4.74742	4.60251	0.13105	20	3.04409
14	27	1.9037	1.61232	3.55685	4.41429	5.36508	6.12961	6.86633	7.99497	8.73639	9.10886	10.563	10.6697	10.8863	10.9906	3.0785e-07	21	10.2446
14	38	4.13292	3.98051	10.0813	13.739	15.3797	17.2803	18.2844	18.894	20.5077	20.0281	21.3549	21.7045	21.8659	21.969	1.6966	22	0.0884561
15	19	0.0660491	0.11329	0.163992	0.0979987	0.140203	0.186331	0.405318	0.818061	1.36742	1.85246	2.38673	2.48622	2.53284	2.59197	4.8547	23	0.242641
15	21	0.189622	0.208717	0.461718	0.86695	1.2792	1.4106	1.62192	2.24206	3.01693	3.78869	4.44103	4.62174	4.65721	4.71729	0.043426	24	2.8693
15	26	2.00774	1.66425	3.39139	4.04451	4.47992	5.74262	6.22158	7.77939	7.91485	10.5854	9.65167	9.7194	9.85486	9.97581	0.010572	25	3.97297
15	27	2.07842	1.65248	3.74081	4.83707	5.65084	6.49094	7.30046	8.30989	9.18312	9.92739	10.7622	10.8107	10.9808	10.9144	0.021078	26	3.92991
15	31	3.64272	3.10585	6.93664	8.56692	9.45089	10.3827	11.2034	12.1677	13.144	13.5783	14.6632	14.5965	14.7666	14.6316	0.00056143	27	5.3414
15	38	4.49812	4.0026	10.4821	13.9853	16.1559	17.5247	18.0507	19.6312	18.9359	19.7909	21.9172	21.8892	21.8904	21.4883	2.3095e-05	28	6.77667
15	49	5.05793	5.18924	11.7073	15.9301	19.5542	23.0154	26.3349	29.1343	30.9254	32.0388	34.0137	33.7616	32.2332	32.7269	5.5564e-05	29	6.08749
16	21	0.120572	0.0881073	0.362402	0.748537	1.09505	1.31411	1.46613	2.00735	2.76532	3.43764	4.12712	4.10064	4.10807	4.02827	0.0011702	30	5.84071
16	27	2.05784	1.70611	3.57848	4.73309	5.53934	6.39152	7.10278	8.09871	8.93486	9.60052	10.2584	10.2207	10.1893	10.1988	5.2702	31	1.47142
16	31	3.54634	3.07317	6.75122	8.30244	8.90244	10.0488	10.7317	11.9902	12.9659	12.961	14.0341	13.9415	13.7756	13.6976	7.1196e-06	32	8.25929
16	38	4.56189	4.07363	10.7465	14.2649	16.3184	17.8598	19.114	20.0713	20.6697	20.9665	20.9665	21.9861	21.6031	21.517	0.0032358	33	4.32191
16	49	4.77657	4.20318	11.1786	15.3369	18.498	21.7738	25.0795	27.6921	29.4472	30.0904	32.1346	32.0848	32.1945	31.1025	0.019526	34	3.25651
17	21	0.152738	0.126801	0.181556	0.527378	0.84438	0.853026	0.976945	1.7147	1.89625	2.63689	2.96542	3.00288	2.99712	2.96542	5.1661	35	1.00427
22	27	2.19056	1.64924	3.54806	4.10793	4.11467	4.1231	4.14334	4.13659	4.18718	3.99663	4.16526	4.04553	4.086	3.98145	4.9471	36	0.933952
22	31	4.11688	4.10277	4.17465	4.21675	4.45128	4.9161	5.81025	6.69816	7.05333	7.28234	7.57301	7.63495	7.72514	7.72453	4.7939	37	0.511781
22	38	4.27648	3.86612	9.98229	12.615	14.2878	15.116	15.4893	15.8665	15.7388	15.3612	15.6806	15.2223	15.4425	15.1089	2.3979	38	-3.17618e-08
22	44	4.31181	4.3893	9.88561	13.5055	16.583	18.703	20.2528	21.8192	21.5646	21.6089	21.8303	21.2934	22.0904	20.5849	7.2175	39	3.35654e-06
22	49	4.02513	3.66687	9.77305	12.9974	15.7949	18.2869	20.8	22.781	23.7556	24.1666	24.9779	25.136	23.861	25.1096	0.015369	40	4.64285
27	49	1.96572	1.80744	6.03501	8.78191	11.345	13.8826	16.1342	17.477	19.0802	19.167	20.6783	20.6018	20.6732	19.8665	0.0048372	41	3.96703
28	31	1.02313	0.769716	1.55205	1.92219	2	2.01893	1.99685	2.01893	2.05994	1.97476	2.0368	1.95058	1.98002	1.99159	0.083174	42	2.90196
28	38	1.70441	1.53938	4.79997	6.57725	8.05258	8.79512	9.38787	9.47894	9.32195	9.25961	9.23693	9.09083	9.09131	9.09972	0.038567	43	4.40247
28	44	1.73476	2.59695	5.53151	7.28186	10.393	12.7147	14.3871	14.9481	15.6285	14.5222	14.9325	15.1454	14.7922	14.7351	1.0791	44	1.14918
28	49	1.62947	1.48378	4.96045	7.46497	10.1877	12.8078	15.1922	17.0972	18.0534	18.5298	19.6061	19.4897	19.5655	19.6158	0.0081944	45	4.19776
29	49	0.648235	0.888529	4.35324	6.67794	9.45529	12.2885	14.7082	16.5468	17.6085	17.1	19.0559	19.0391	19.2235	18.8212	1.6584e-06	46	9.64521
31	37	0.338921	0.107454	0.49342	0.554658	0.9984	1.65066	3.18072	4.83116	5.25639	5.02832	5.34002	4.98949	5.16767	4.87945	0.00036642	47	6.32233
31	49	0.566498	0.733413	2.94882	5.09342	7.41	10.1312	12.5439	14.3597	15.1993	15.6141	16.742	16.828	16.9444	16.6206	0.0011795	48	6.19739
32	37	0.270694	0.263982	0.44519	0.885906	1.58613	1.96868	3.00447	4.62192	4.59508	4.25503	4.58837	4.73378	4.35794	5.20582	2.709e-05	49	8.33028
32	38	0.265939	0.256316	1.55769	2.80452	3.99976	4.65726	5.07586	5.32348	5.11874	5.01606	5.13776	5.17329	4.90058	4.87702	1.6783e-05	50	8.30144
32	44	0.497391	0.353913	1.80304	4.03652	6.77696	8.13522	10.053	10.6413	10.7848	10.45	11.2965	10.737	11.0335	10.3783	3.5336e-05	51	7.11014
32	49	0.327005	0.420286	2.06412	4.00435	6.39023	8.99698	11.2316	13.2724	14.1919	14.7533	15.5656	15.6014	15.7608	15.7373	0.00053248	52	5.01919
33	38	0.121707	0.167718	1.0538	1.89536	2.52468	3.88868	4.15584	4.0282	4.21076	3.91688	4.28794	4.01929	3.99406	3.94508	0.00036946	53	6.0075
33	44	0.519815	0.818322	1.59032	3.63356	5.56356	8.08543	9.65003	10.3242	10.386	10.2573	10.0051	9.9228	10.0823	9.91251	4.818e-05	54	6.72317
33	45	0.280742	0.403248	2.07239	4.58376	6.43666	8.85104	10.4947	11.2501	11.3012	11.0459	10.6988	10.9949	11.0204	10.9285	6.5584e-07	55	8.96364
33	49	0.447343	0.340111	1.5055	3.01835	5.44476	8.02	10.5012	12.2791	12.9765	13.3248	14.6663	14.7025	14.8472	14.7235	0.0012396	56	5.20854
37	49	0.633333	0.277778	0.65	1.66667	2.32778	3.28889	5.30556	6.68333	8.05	9.04444	9.96667	10.1111	10.0778	10.3167	0.00021977	57	6.51539
38	49	0.317298	0.43807	0.605653	1.00565	1.80707	3.06785	4.47041	6.07431	7.30898	8.14392	8.97173	8.92711	9.11316	9.05234	0.0073008	58	4.95802
38	62	0.288922	0.344842	0.647744	0.661724	0.955306	1.97585	4.00763	8.27621	11.8411	15.1917	18.3931	19.0083	19.5861	20.6766	0.00084679	59	5.66409
39	49	0.300272	0.242903	0.381771	0.704218	1.1952	2.2773	3.63782	5.26493	6.29252	6.92879	7.87283	8.02045	8.48257	8.1856	-2.2204e-14	60	#NUM!
45	49	0.14082	0.122995	-0.0231729	0.087344	0.203209	0.392157	0.654189	1.38146	1.74688	2.02674	3.28699	2.57754	2.58289	2.58467	0.0002451	61	6.12472
48	66	0.390472	0.43353	1.67551	3.4636	5.74434	8.49454	10.993	12.9825	13.9922	14.2256	15.5268	15.6163	15.8867	15.6552	1.088e-05	62	7.29753
50	57	0.27925	0.254524	0.399854	0.693422	1.05289	1.64792	2.40688	3.47407	4.35983	4.60005	5.10977	5.01309	5.07096	4.99359	6.8084e-05	63	6.97614
61	76	5.34483	4.05298	9.78658	11.0626	12.5439	13.715	14.0226	14.4312	14.2806	14.0637	14.1028	14.1024	14.1432	13.9731	0.15808	64	3.40646
61	81	6.49775	5.82834	11.3094	14.1279	16.725	17.8374	18.7081	18.6728	19.3775	18.6426	19.8204	19.3674	18.4061	19.1812	0.020399	65	3.29347
61	83	6.31941	5.30574	11.6431	14.3971	17.035	18.9766	20.2841	21.1172	21.48	21.074	21.5811	21.3373	21.3471	21.3074	0.00021054	66	5.56701
61	84	6.45323	5.433	11.5635	14.329	17.0242	18.9873	20.4915	21.3911	22.0926	22.2208	22.6504	22.2822	22.1845	21.8181	0.0088193	67	3.64565
68	84	0.416388	0.541806	1.04348	1.57023	2.08194	2.88963	3.83278	5.27258	7.41472	8.16221	13.1388	13.7007	14.2475	15.005	0.0022012	68	4.82218
70	76	3.05637	2.39051	4.89174	5.18724	5.09125	5.24973	4.95511	5.16915	5.3114	4.9826	4.90373	4.6635	4.98243	4.8275	5.0156	69	1.22564
77	81	0.591708	0.562265	1.2448	1.80472	2.00127	2.05468	2.25686	2.46115	2.67492	2.91442	2.96603	2.96047	3.01662	2.8974	4.7928	70	0.793995
77	83	0.667809	0.66422	1.44121	2.01682	2.46571	3.11467	3.93586	4.51994	4.86414	4.97247	5.0584	4.99855	4.97265	5.03325	0.00023185	71	6.59255
77	84	0.586262	0.629241	1.4581	1.99385	2.50476	3.15965	4.09814	5.00573	5.66774	6.05239	6.09687	6.0826	5.96994	5.87037	4.1701	72	0.0791851
84	87	0.152174	0.144269	0.112648	0.294466	0.189723	0.314229	0.577075	0.820158	1.20553	1.61265	1.86957	1.86759	1.89526	1.92885	4.8758	73	0.824642
84	89	0.159663	0.155857	0.0561388	0.130265	0.0715183	0.19409	0.205598	0.328259	0.650267	1.16767	1.94568	2.67774	3.31014	3.4596	0.00039611	74	6.17037
84	91	0.0732481	0.0841703	0.0171741	0.169043	0.322885	0.288739	0.340807	0.522108	0.847663	1.41364	2.75893	3.45372	4.26666	4.51423	0.015561	75	3.35314
84	94	0.228434	0.199839	0.286256	0.288768	0.32822	0.404902	0.671787	1.58609	2.28245	3.44136	5.30334	6.37301	7.24759	7.43689	4.8314	76	1.03591
84	102	0.444878	0.591592	0.790367	0.709911	0.88029	0.979677	2.53675	5.29594	7.09438	10.0097	12.8731	14.0704	14.9981	15.4666	4.8327	77	0.957321
84	104	0.387046	0.248107	0.585531	0.655001	0.868373	1.28023	2.59519	5.57744	8.87725	11.5965	15.1494	16.1021	17.1194	17.3923	0.077123	78	2.3348
84	106	0.303401	0.289398	0.555457	0.480774	0.81218	1.58235	3.6128	7.34697	11.1371	14.2318	17.5179	18.2087	19.357	19.497	4.7208	79	0.676845
84	107	0.332199	0.383667	0.659719	0.603573	0.90302	2.02127	3.81795	8.22544	12.0902	15.2016	18.5189	19.1365	20.2548	20.2969	4.7285	80	0.80197
85	89	0.134737	0.175113	0.109497	0.133259	0.0442376	0.247571	0.111403	0.315595	0.432171	0.64561	1.38012	1.95082	2.50052	2.68977	0.011557	81	3.65085
85	91	0.135782	0.218323	0.1847	0.204211	0.157642	0.221914	0.235529	0.391148	0.613757	0.939905	2.17611	2.82334	3.46985	3.68631	0.0097353	82	3.38779
85	94	0.117273	0.162115	0.156364	0.0141502	0.093836	0.0852021	0.402273	0.918224	1.75262	2.63584	4.57372	5.45747	6.2366	6.58726	0.011393	83	2.99079
85	102	0.280393	0.301597	0.459915	0.435033	0.65179	1.03242	2.08286	4.43534	6.94339	9.3676	11.6933	13.0093	13.8526	14.2112	0.22705	84	2.1867
85	104	0.306548	0.281157	0.508773	0.465316	0.642276	1.0317	2.3806	5.18276	8.3679	10.8496	14.307	15.3252	16.2233	16.4508	0.96393	85	1.91764
85	106	0.288418	0.383055	0.612889	0.666967	0.955385	1.89725	3.82605	7.6521	10.8157	13.9117	16.8274	17.7197	18.4543	18.6796	0.67649	86	2.14942
85	107	0.285437	0.194822	0.42589	0.407767	0.656958	1.49515	3.45696	7.71586	11.6893	14.7702	17.8557	18.6893	19.4097	19.2285	0.011385	87	3.7005
88	91	0.0765027	0.00182149	0.125683	-0.0710383	-0.118397	-0.0327869	-0.0309654	0.153005	0.285974	0.493625	0.952641	1.18033	1.20947	1.24226	0.0011096	88	5.27395
89	94	0.089198	0.067686	0.267459	0.535978	0.784524	0.933719	1.02654	1.43983	1.96887	2.46319	2.94962	2.92866	3.79599	3.77666	0.0028215	89	5.08999
90	102	0.448474	0.51053	0.651778	0.480925	0.580424	0.911225	1.97228	3.93229	6.15443	7.91151	9.70339	9.80739	10.3344	10.5003	0.00044185	90	6.05431
90	104	0.223393	0.239857	0.332774	0.421486	0.360289	0.914273	2.03326	4.55748	7.76042	9.14595	11.26	11.8237	12.0129	11.8935	6.4847e-08	91	10.4459
90	105	0.443497	0.404507	0.589058	0.601725	0.84805	1.48085	3.2227	6.70707	9.57704	11.0892	12.9038	13.0883	13.5326	13.4922	3.1402e-07	92	9.78828
92	101	0.839886	0.623839	0.863312	0.797002	0.97499	1.40245	2.20165	3.44863	4.60266	5.60656	6.44234	6.59068	7.27303	7.47734	0.00012025	93	7.13955
92	102	0.620344	0.563447	0.707446	0.743354	0.828266	1.15144	1.95218	3.62198	5.25944	6.56672	7.76087	7.98917	8.12894	8.27226	1.1478e-06	94	9.69372
92	103	0.490497	0.610055	0.812385	0.576334	0.643777	0.775598	1.85776	3.832	5.59166	6.96812	8.91784	8.89638	9.46045	9.29491	4.7019e-06	95	8.58133
92	104	0.644748	0.496039	0.685547	0.706577	0.827079	1.12738	2.07217	4.26024	6.51564	8.31445	9.59654	9.97804	10.2243	10.1609	5.9192e-09	96	12.2026
92	106	0.440997	0.410198	0.661108	0.656005	0.855578	1.48075	3.07592	6.05277	8.57908	10.4868	11.9499	12.1553	12.1599	12.2341	0.00041566	97	5.15455
92	107	0.443497	0.404507	0.589058	0.601725	0.84805	1.48085	3.2227	6.70707	9.57704	11.1364	12.9038	13.0883	13.5326	13.4922	0.00057801	98	5.60461
95	102	0.632363	0.552162	0.593025	0.671966	0.658799	0.985827	1.62188	2.97835	4.35093	5.20063	6.05654	5.92044	5.96478	5.83598	2.2436e-07	99	10.8262
95	104	0.747711	0.594375	0.744923	0.791281	0.856305	1.13714	2.05096	3.70399	5.76246	7.14555	8.15842	8.0578	7.78091	7.84026	3.2157e-07	100	9.85751
95	106	0.887522	0.787932	0.987112	1.04569	1.3679	2.25542	3.44171	5.61511	7.73872	8.96602	10.1523	10.1582	9.92091	10.123	3.8398e-07	101	9.9788
95	107	0.445382	0.367224	0.486042	0.432381	0.702008	1.44339	3.27728	6.39991	8.71843	9.79596	11.021	11.145	10.9333	10.8958	0.00034223	102	6.2539
96	102	0.150081	0.150437	0.430761	0.183654	0.319046	0.331505	0.610616	1.12516	1.68967	2.34276	3.62906	3.71115	4.41093	2.63324	0.00039499	103	6.16925
103	106	0.114324	0.0780094	0.0941493	0.151984	0.225958	0.599866	1.0733	1.7848	2.05918	2.08608	2.04707	2.03362	2.02286	1.99866	0.00038594	104	6.28722
103	107	0.0378947	0.0473684	0.0457895	0.146842	0.222632	0.528947	1.37211	2.49947	3.01421	3.06474	3.06947	3	3.01737	2.98737	0.00035948	105	6.88726
106	111	0.00160836	0.0641624	0.161461	-0.0272548	-0.0096065	0.113757	0.33586	1.25535	1.53765	2.37473	2.94017	3.27753	3.51622	3.54614	0.00040338	106	6.46951
107	111	0.0232636	-0.244133	-0.156819	-0.00889695	0.0285418	0.0704776	0.110734	0.28738	0.349247	0.792452	1.91412	2.17804	2.49183	2.48735	0.00025764	107	6.7977
108	111	0.034153	0.00546448	0.0163934	0.023224	0.00819672	0.0587432	0.0259563	0.172131	0.333333	0.553279	1.33607	1.46995	1.60792	1.67077	0.00016722	108	6.19242
108	114	0.103004	0.126114	0.117565	0.134663	0.117919	0.164563	0.177294	0.361624	0.775162	1.24431	3.02734	3.33642	3.73014	3.90083	0.00039408	109	5.1969
111	114	0.0808824	0.00441176	0.05	0.0352941	0.0588235	0.0529412	0.0852941	0.161765	0.377941	0.573529	1.39853	1.475	1.62206	1.67941	0.00065334	110	4.98271
111	116	0.0517313	0.115144	0.101794	-0.0250313	0.0233625	0.0901126	0.0867751	0.327076	0.483938	0.959533	2.64497	3.04547	3.54777	3.74134	0.0013287	111	5.25184
111	117	0.00336361	0.262361	0	-0.0184998	0.109317	0.235452	0.178271	0.586949	0.78372	1.39758	3.4477	3.84292	4.12883	4.54591	0.0014312	112	4.62578
112	116	0.01726	0.00862999	0.0291262	0.0194175	0.0140237	0.021575	0.0690399	0.137001	0.37109	0.62891	1.72276	1.95254	2.78964	2.61273	1.1225e-07	113	10.0167
112	117	0.0323777	0.0296796	0.0310287	0.0431703	0.0431703	0.074199	0.121417	0.434401	0.844519	1.44755	2.80877	3.12175	3.47116	3.58988	1.4537e-07	114	10.2695
112	118	0.0677507	0.031617	0.0587173	0.0797952	0.130985	0.10539	0.400482	0.639868	1.02379	1.7028	3.47636	4.10268	4.4053	4.36314	9.3185e-05	115	7.17149
112	119	0.0515851	0.225044	0.158874	0.160023	0.1222	0.168686	0.237747	0.652101	1.23012	2.19065	4.35203	4.83034	5.53349	5.61434	1.0928e-05	116	8.64079
112	120	0.116211	0.117729	0.128458	0.102585	0.104709	0.179864	0.321867	0.812344	1.59232	2.61428	5.20072	5.66922	6.33695	6.43925	1.2711e-05	117	8.14935
115	119	0.0168453	-0.0199081	0.0750383	0.0781011	0.0520674	0.0643185	0.205207	0.413476	0.699847	1.10107	2.33231	2.5804	2.84074	2.90199	5.2241e-05	118	6.49521
115	120	0.0748245	0.0892139	0.132792	0.146362	0.0937399	0.218716	0.303005	0.650837	1.21904	1.71449	3.35204	3.64436	3.87872	3.7451	3.2739e-05	119	7.4492
115	121	-0.129179	0.110182	0.18997	0.303951	0.467325	0.577508	1.08283	1.8503	2.29863	3.29027	4.16793	4.34271	4.08815	4.22872	3.2723e-06	120	9.66538
118	151	6.91997	6.04039	12.732	15.9247	19.7783	22.8106	26.0082	29.0503	30.9746	32.0437	33.4093	32.9233	32.8747	32.6803	2.1202e-06	121	8.73626
119	124	0.128165	-0.268734	-0.372093	-0.268734	0.0764858	0.363824	1.36434	2.21602	2.57778	3.36124	3.7416	3.74987	4.05168	4.19018	5.0954e-06	122	7.85924
120	124	-0.0300334	0.0533927	0.150167	0.226919	0.358732	0.645717	1.15628	1.6218	1.71524	2.05228	2.52447	2.44939	2.58621	2.62291	4.6306e-05	123	6.54539
120	128	0.236185	0.285117	0.435679	0.739557	1.2052	2.03993	3.08991	4.406	5.62742	6.60534	7.23043	7.15862	7.08771	6.99913	0.00011305	124	6.01843
121	124	0.0369344	0.0221607	0.0646353	0.10711	0.204986	0.524469	1.00646	1.29455	1.4903	1.75808	1.9723	1.9446	1.92982	1.92982	5.8333e-07	125	9.12797
121	125	0.0798488	0.141915	0.104913	0.165441	0.29349	0.652615	1.13887	1.70105	2.16381	2.74627	3.07786	3.02868	3.01316	3.00868	5.0291e-05	126	7.18489
121	128	0.157265	0.287179	1.00855	1.93504	2.58803	2.99145	3.84615	4.73504	5.30256	5.74359	6.10256	6.05812	5.98632	5.94872	1.3557e-06	127	8.96213
122	128	0.286075	0.191184	1.0189	1.79236	2.28983	2.82532	3.46056	4.15888	4.62718	4.8454	5.0682	5.03454	5.01172	5.13565	0.00018578	128	5.47265
122	147	4.86552	4.36155	17.1402	22.2369	24.6068	25.0044	25.4559	25.6783	25.1215	24.6017	24.9019	24.561	24.5799	24.3314	1.9362e-06	129	9.66253
125	128	0.233533	0.325749	0.918563	1.53653	1.82874	1.89102	1.94132	2.04311	2.05988	1.91497	2.03234	2.00838	2.00838	2.00958	0.0087141	130	4.08944
129	138	3.24663	2.74626	7.30577	8.17746	8.30017	8.20516	8.29785	8.28295	8.26837	8.14252	8.21701	8.06265	8.03777	7.90183	0.19601	131	2.24903
129	139	4.83029	2.98065	9.93683	9.73665	9.99889	9.72064	10.2651	10.9798	10.0029	10.6134	9.86677	9.55249	9.25823	8.91793	0.00012239	132	7.01195
129	140	4.29532	3.56623	9.06577	10.1894	10.3686	10.3772	10.3939	10.1706	10.2903	9.91102	10.1652	9.99805	9.89921	9.74183	0.0016419	133	5.38754
129	150	4.27245	4.12797	15.4025	19.4685	20.7121	20.5315	20.645	20.5366	20.3818	20.098	20.3044	20.2064	20.0826	20.0361	0.0010445	134	5.08363
129	151	4.48966	4.21073	16.6766	20.8337	22.4375	22.105	22.3464	22.2927	21.9602	21.6598	21.7456	21.6061	21.6169	21.3755	0.033427	135	2.30918
129	154	4.94101	4.52407	17.3291	22.3905	24.7365	25.1609	25.5994	25.8165	25.2995	24.6946	25.0178	24.6887	24.7394	24.501	9.8775	136	2.77343e-07
129	155	4.87721	4.33211	17.0817	22.7393	25.1148	26.05	26.7501	26.8419	26.3714	25.6312	26.2968	25.832	25.9238	26.0328	1.2429	137	1.91711
131	138	2.70157	2.67474	5.85946	5.96057	5.92064	6.18881	6.28188	6.45606	6.37184	5.43362	6.08218	6.30082	6.56059	6.10705	1.0572	138	1.22864
132	138	2.35484	1.84677	4.43952	4.78226	4.7379	4.78831	4.875	4.875	4.78024	4.69153	4.83669	4.89516	4.77621	4.80444	3.1431	139	0.260733
139	150	0.834492	0.84388	6.29854	9.43717	10.352	10.3862	10.4244	10.4232	10.4181	10.1431	10.4053	10.2634	10.2076	9.94341	2.9749	140	0.289034
139	151	1.05325	1.31012	6.54504	9.65167	10.9299	10.896	10.9618	11.3839	11.1965	11.4441	11.3628	10.9311	11.1213	10.7708	4.7379e-05	141	7.85259
139	152	0.784661	0.821032	6.60086	10.2075	11.9765	12.2672	12.3159	12.6325	12.2803	12.1961	12.3104	12.3314	12.3106	11.9022	0.0002061	142	6.37998
139	154	0.886602	0.982428	7.60373	11.7516	13.8732	14.7603	14.8124	14.9645	14.6951	14.6492	14.7155	14.5104	14.1275	14.044	2.5207	143	0.663824
140	151	0.712067	0.753215	5.87827	9.06883	11.043	10.8664	10.8345	11.0184	10.8567	11.0695	10.1376	10.3054	9.87538	9.19797	1.9963	144	0.622856
140	154	0.897055	0.882468	6.60757	10.5021	12.7338	13.2297	13.4777	13.7475	13.5506	13.1969	13.3245	13.2188	13.1568	13.0729	0.057076	145	2.94754
140	155	0.252046	0.349427	6.27823	10.1563	12.4877	13.5589	14.5041	14.7676	14.6817	14.3322	14.1088	14.3953	14.1489	13.7995	13.635	146	-1.07386e-05
141	150	0.531299	0.248018	4.5967	7.53838	8.4861	8.72444	8.4658	8.36871	8.35428	8.30224	8.4247	8.34209	8.21186	8.39616	0.021847	147	2.8076
141	151	0.471269	0.495648	5.25805	8.01683	9.54836	9.47833	9.1149	9.85669	9.34762	9.51586	9.30064	9.06773	8.95465	8.83736	0.011257	148	3.96037
141	154	0.545733	0.607999	5.23362	9.05927	11.4466	12.3301	12.6363	12.7306	12.5238	12.5265	12.4482	12.185	12.2137	11.9281	0.04904	149	3.95782
141	155	0.552209	0.618539	4.78161	8.95413	11.487	12.9211	13.7265	13.7882	13.4424	13.3254	13.3844	13.0818	13.0765	13.0607	0.47648	150	1.42789
145	150	0.235425	0.0888395	0.29317	0.324264	0.548584	1.00833	1.86341	2.38756	2.80955	2.96502	3.58468	3.64464	3.73792	3.78012	3.499e-05	151	6.53139
145	155	0.446743	0.358325	1.83351	3.55533	6.37539	8.25078	8.56256	9.10238	8.79059	8.68821	8.68356	8.34385	8.87901	8.78128	0.052173	152	2.94619
146	154	0.640026	0.581841	2.58696	4.50256	6.10934	7.25959	7.30435	7.27302	7.51471	7.16113	7.31777	7.26407	7.25959	6.99552	5.1433	153	0.684353
151	154	0.127119	0.120056	0.454802	0.887006	1.50565	1.94633	2.02401	1.99011	2.00565	1.97175	2.01554	1.91102	2.04944	1.97316	5.068	154	1.25833
151	155	0.255591	0.129393	0.523962	1.03994	1.70607	2.24441	2.61661	2.67891	2.69169	2.50799	2.78435	2.76038	2.76198	2.70128	0.10166	155	2.8373
151	172	0.423725	0.405211	0.605567	0.636173	0.832743	1.30331	2.85777	5.57171	9.35463	11.9361	15.9314	16.9893	18.0636	18.3133	0.059446	156	3.00781
152	155	0.0915781	0.0850368	0.291087	0.524939	0.951758	1.47016	1.86427	1.8937	1.88226	1.89207	1.96566	1.9722	1.9215	1.97383	0.048663	157	3.00654
152	164	0.737805	0.764634	2.19553	1.78862	2.65163	4.05122	6.04106	8.54959	10.1102		11.313	11.4561	11.474	11.5008	0.0031128	158	4.34801
152	169	0.351689	0.489699	1.76028	3.54551	5.99266	8.83995	11.496	13.5069	14.493	14.8073	16.0928	16.3326	16.3437	16.2166	0.019442	159	3.57758
154	163	0.567781	0.508473	0.712881	0.698213	1.12141	1.72536	3.14789	5.32883	6.67761	6.77996	8.13539	8.03673	8.01772	7.91125	0.00063759	160	5.75401
154	170	0.736265	0.766354	0.95408	0.8791	1.16165	1.84738	3.61751	7.27067	10.2883	11.9867	15.5528	15.293	15.3737	15.1247	2.3773e-05	161	7.26507
155	160	0.283983	0.18355	0.394805	0.484848	0.817316	1.30909	2.5316	3.86494	4	3.73333	4.14199	3.97922	4.04848	3.97576	1.1008e-06	162	9.63822
155	161	0.708753	0.63904	0.863672	0.855926	1.15802	1.76607	2.98606	4.39582	5.03098	4.94191	5.04648	4.93029	4.93029	4.6708	0.0015599	163	4.67597
155	163	0.427875	0.385493	0.439458	0.680783	0.919256	1.62927	3.02925	4.91992	6.03012	5.81986	7.17265	7.08326	7.09982	7.02723	0.048964	164	3.64411
155	164	0.567781	0.508473	0.712881	0.698213	1.12141	1.72536	3.14789	5.32883	6.67761	6.77996	8.11938	8.04607	8.01772	7.90725	6.6083e-05	165	7.80379
155	166	0.188766	-0.271639	0.38674	0.377532	0.547882	0.980663	2.86832	4.98619	6.74033	6.44107	10.4328	10.4052	9.80663	10.3315	2.0698e-06	166	9.02839
155	171	0.72958	0.759421	0.945376	0.871181	1.09408	1.8308	3.58508	7.04334	10.1963	11.8797	15.4139	15.1564	15.33	15.1279	5.7777e-07	167	9.88459
155	172	0.728527	0.750156	0.979437	0.82254	1.07957	1.83586	3.44362	6.83294	10.0937	11.2986	16.3222	16.187	16.1952	16.2015	1.3021e-06	168	8.88815
156	163	0.747485	0.663148	0.838489	0.694442	0.865781	1.26699	2.11056	3.54215	4.85647	4.74624	6.11332	5.87096	5.90997	6.05927	0.00030129	169	6.80493
156	164	0.824367	0.738317	0.872661	0.902811	1.01433	1.38817	2.31542	4.1878	5.74031	5.66593	7.24227	6.98487	7.05723	6.57125	6.8207e-06	170	8.59622
156	167	0.888031	0.900901	1.09395	0.849421	0.958816	1.40283	2.1686	4.09266	6.42214	7.63835	10.148	10.2638	10.0322	10.148	4.9942e-07	171	8.9121
156	171	0.753465	0.659611	0.941589	0.757829	0.968534	1.40629	2.65036	5.87798	8.937	10.8022	14.3992	14.1662	14.349	14.0772	9.8526e-06	172	9.00102
156	172	0.482785	0.713196	0.790846	0.898276	1.18208	1.79769	2.91966	5.71878	8.65234	10.9564	14.6519	14.7832	15.4943	15.1548	0.00010484	173	7.70007
158	164	0.637222	0.650708	0.441672	0.704653	0.691167	1.03506	1.75995	3.09845	3.92448	4.1234	4.99326	5.23264	4.98989	5.12812	1.0068e-05	174	9.00185
159	164	0.216406	0.130821	0.367498	0.427466	0.614303	1.19488	2.42985	3.72875	4.03595	3.86143	4.11187	3.92656	4.07516	3.90728	1.0419e-05	175	9.11383
164	171	0.360611	0.228183	0.374873	0.527674	0.503226	0.65399	0.95348	2.39185	4.0034	4.95076	6.38098	6.22003	6.31579	6.20374	0.00021805	176	6.0629
164	172	0.622688	0.493199	0.658868	0.580794	0.415125	0.96926	1.24538	2.24129	4.17791	5.24429	7.29135	7.34086	7.46464	6.97905	3.2817e-07	177	9.75138
165	171	0.299235	0.323591	0.347947	0.342728	0.374043	0.59325	0.951635	2.05463	3.43772	4.22582	5.24182	5.08003	5.17571	5.18093	5.532e-08	178	10.382
165	172	0.329157	0.30562	0.477087	0.446127	0.509337	0.547294	1.03007	2.07458	3.49612	4.59533	5.92006	5.92167	6.04609	5.9905	1.1414e-05	179	6.98376
168	172	0.290964	0.256627	0.285542	0.269277	0.305422	0.323494	0.403012	1.03916	1.47289	1.88494	2.93494	3.03795	3.01627	3.06145	0.074438	180	2.70918
172	181	2.74273	1.93736	3.91946	5.32438	5.96421	6.75168	7.30201	7.37808	8.04027	7.47204	7.98658	7.73602	7.81208	7.99105	0.0083886	181	4.47388
172	182	3.11496	2.66365	4.91748	6.27414	7.30067	7.96724	8.47097	8.92313	9.29865	8.44704	9.29409	9.12803	9.0934	9.13418	0.46336	182	2.82592
172	184	2.85168	2.13311	4.69104	6.56204	8.02177	9.35497	10.5616	11.2847	11.2666	11.0226	11.3073	11.1446	11.4022	11.3615	0.24475	183	3.47464
172	185	3.26544	3.12521	6.53088	8.60768	10.2972	11.2521	12.0668	12.8881	12.5743	12.6611	12.5209	12.3406	12.7012	12.207	0.1843	184	3.48689
172	196	2.862	2.26552	5.17131	8.21389	10.4685	11.8201	16.3512	20.1052	22.5513	22.015	24.0288	24.0671	23.8427	23.0876	0.25253	185	3.49922
172	197	2.51138	2.06693	4.99598	7.63588	10.1419	12.5783	15.909	20.0482	22.158	22.7738	24.9478	24.5355	24.7443	24.6693	0.0036062	186	4.54262
173	182	3.6552	2.99066	5.20645	7.06699	7.80379	8.46244	8.63148	8.47662	8.51865	8.05317	8.70826	8.19694	8.30708	8.55629	5.4212e-05	187	6.4632
173	184	2.90967	2.33772	5.01135	7.07671	8.60191	9.57331	10.4812	10.5946	10.64	10.2905	10.5901	10.3087	10.6945	10.7444	0.021497	188	4.27447
173	185	4.19805	3.14116	6.8858	8.61532	10.2189	10.888	11.7034	12.6315	11.6512	11.4486	11.3971	11.4202	11.0307	11.2573	0.0052453	189	4.08497
173	197	2.51443	1.98651	4.86015	7.50521	9.87269	12.4851	15.6472	19.2556	21.1713	21.672	23.7728	23.6803	23.6912	23.4463	4.1894e-05	190	7.09119
173	213	3.51249	2.92707	8.21134	12.76	18.267	23.1783	27.2451	32.3584	35.6533	37.0365	40.4609	40.1346	40.1035	39.6735	0.0011696	191	5.80023
178	189	0.544606	0.653527	2.48444	4.60581	7.39627	9.23237	10.0519	10.1089	9.47614	9.73029	10.2541	9.64212	9.96888	9.73029	0.011699	192	4.11436
183	197	0.418579	0.601065	1.29918	2.12189	2.70239	4.30107	6.17593	9.85795	11.9936	12.2349	14.3019	14.0285	13.5622	13.9387	1.7734e-05	193	8.15244
183	213	1.81762	1.59102	4.72968	7.39584	11.3493	14.9363	18.21	22.9638	25.7167	28.0357	30.1089	29.8678	30.1571	29.3809	3.5078e-06	194	9.05339
185	197	0.248893	0.256508	0.435079	1.23014	1.74771	2.98603	4.70848	6.92719	8.90881	15.2906	11.7264	12.1803	11.3772	11.2655	0.132	195	3.26447
185	213	1.87734	1.81476	4.45748	7.07613	10.4794	14.1619	16.742	20.9492	23.9963	24.8723	28.0686	27.6162	28.0735	28.2516	1e-09	196	13.2252
186	211	6.53971	5.3047	12.0292	15.0729	17.859	20.3096	22.4198	23.6937	24.4862	23.8639	25.128	24.8314	24.8849	23.8687	4.7217e-07	197	9.80235
186	213	1.86128	1.70697	4.51818	7.0497	10.5601	13.7474	16.3754	20.3872	22.7982	23.9024	26.868	26.6654	26.651	26.0482	0.002225	198	5.6751
192	197	0.46778	0.326492	0.316945	0.259666	0.0687351	0.200477	0.52315	1.17041	2.37518	2.93842	4.09356	3.99045	3.95418	3.75179	0.0011247	199	5.72818
196	209	0.639268	0.438284	0.715482	0.727769	0.920097	1.40773	2.86696	4.99413	7.20884	8.91668	10.7523	11.0895	11.2679	11.2636	0.00013678	200	6.00425
196	213	1.60939	1.52445	3.94747	5.82956	8.51187	10.7605	11.677	12.9288	14.6857	14.5203	16.0805	15.4501	16.0045	16.0134	0.0095046	201	4.60405
197	213	1.75486	1.49187	4.16959	6.53172	9.14249	12.0402	11.605	13.2021	14.9857	14.6844	15.7842	15.5069	15.6551	15.4208	0.00084895	202	5.7203
198	208	0.426554	0.39823	1.23607	2.3648	4.32723	6.40122	7.19055	7.65275	8.78063	8.82679	9.49956	9.47021	9.35051	9.25079	0.0001233	203	5.83049
198	213	1.73837	1.63971	4.11131	6.44339	9.26714	11.4343	12.2032	13.0754	13.9628	13.8822	14.6221	14.3173	14.3212	14.2155	0.03863	204	2.48978
200	213	1.68918	1.47124	3.86777	6.20106	8.84006	10.9087	11.5035	11.9678	12.4306	12.1625	12.3912	12.2366	12.2595	12.0077	0.026173	205	3.43776
201	213	2.09248	1.67672	4.23551	6.80779	9.1372	11.3546	11.5844	11.9312	11.6735	10.7808	11.5432	11.3514	11.3709	11.431	0.015152	206	4.17918
																0.016923	207	3.95078
																4.7611	208	0.621185
																7.0116	209	0.474216
																0.0020471	210	5.57403
																0.0016606	211	5.56609
																4.9038	212	0.766883
																0.010411	213	4.18323
																0.0014607	214	4.77687
																0.00059754	215	5.23493
																0.00059186	216	4.99951
																0.010137	217	4.71828
																0.010293	218	5.18235
																0.00059189	219	3.89068
